# Supplementary material for: The role of community health worker-based care in post-conflict settings: a systematic review
Source: Health Policy Plan. 2022 Sep 19;38(2):261–74. doi: 10.1093/heapol/czac072 (PMC9923383; doi:10.1093/heapol/czac072)
Supplement: czac072_Supp [file czac072_supp.zip]

Archive with 1 entries (1 files):
- Supplementary 1.docx
